# Supplementary material for: Methylation-Based Classification of Cervical Squamous Cell Carcinoma into Two New Subclasses Differing in Immune-Related Gene Expression
Source: Int J Mol Sci. 2018 Nov 15;19(11):3607. doi: 10.3390/ijms19113607 (PMC6275080; doi:10.3390/ijms19113607)
Supplement: Supplementary file 1 [file ijms-19-03607-s001.zip]

Archive with 1 entries (1 files):
- ijms-374224-SI.pdf
